# Supplementary material for: Femtosecond Laser-Induced Graphene Modified with Platinum Nanoparticles for Advanced Multifunctional Sensing
Source: Sensors (Basel). 2026 Jul 7;26(13):4311. doi: 10.3390/s26134311 (PMC13364155; doi:10.3390/s26134311)
Supplement: Supplementary file 1 [file sensors-26-04311-s001.zip]

Archive with 1 entries (1 files):
- sensors-4315014-supplementary.pdf
